# Supplementary material for: Metabolic profiling reveals key metabolites regulating adventitious root formation in ancient Platycladus orientalis cuttings
Source: Front Plant Sci. 2023 Jul 11;14:1192371. doi: 10.3389/fpls.2023.1192371 (PMC10367097; doi:10.3389/fpls.2023.1192371)
Supplement: Supplementary file 2 [file Table_1.xlsx]

## Sheet: Table S1
Table S1 Metabolites accumulation in phenylpropanoid synthesis pathway during adventitious root formation of 5-,100-, and 700-year-od of P. orientalis
ID	Metabolites	S1			S2			S3
		5y	100y	700y	5y	100y	700y	5y	100y	700y
M195T82	Xanthoxylin	18222.4	17942	10398.3	18219.9	10798.5	5359.89	7095.85	7227.31	5010.19
M165T352	Veratraldehyde	2276.52	2266.14	1126.17	2395.09	1876.72	866.719	3268.24	1404.4	1404.95
M125T570	U_0521	668.819	6225.3	7992.14	656.28	4729.41	3753.69	657.102	2994.43	3654.94
M165T517	Tropate	1523.76	826.223	361.854	854.988	320.783	369.223	1086.91	245.475	341.082
M325T424	trans-beta-D-Glucosyl-2-hydroxycinnamate	362.282	1426.77	1215.81	285.913	1936.95	1216.34	270.639	1044.93	1319.18
M371T490	Syringin	1347.62	4318.97	2895.83	1585.21	5281.82	1923.14	4084.43	6507.85	5474.51
M119T345	Styrene_oxide	5602.77	2388.35	5262.58	5654.56	1058.94	6275.96	6839.11	3756.98	4764.32
M337T299	Sodium_caffeine_benzoate	43730.8	14166.3	2123.58	19404.8	5139.31	2945.22	10245.3	3123.96	3496.46
M193T258	scytone	4162.74	4777.55	3721.66	4409.87	6300.2	4016.05	5003	9051.98	7023.38
M195T286	Phlorisobutyrophenone	3145.4	2307.69	2272.93	2481.52	2900.66	2463.18	2041.57	3496.27	1639.5
M165T292	Phloretate	7508.54	5265.77	3810.52	7535.33	3475.03	3641.19	8809.11	4618.35	2943.21
M163T481	Phenylpyruvate	5479.87	3775.78	6418.69	5812.75	2665.01	4151.92	6336.6	2697.06	1699.92
M149T265	Phenylpropanoate	4791.93	3642.16	2729.84	6099.96	2839.89	3879.29	8318.46	2602.07	2826.44
M119T264_2	Phenylacetaldehyde	3259.21	16500.5	10175.7	6278.54	11834.4	8656.94	2083.11	13965.8	12390.5
M135T432	Phenyl_acetate	10143.3	4873.9	1578.28	10294.6	2072.51	1536.17	11925.2	1985.62	1584.96
M163T264	p-Cumate	2877.86	1.8163e+06	1.39683e+06	5243.04	1.35389e+06	882690	9413.69	1.80113e+06	1.37668e+06
M341T447	N-Glycoloyl-neuraminate	6458.09	12347.9	5989.92	20851.4	15791.1	8791.62	46826.2	26208.5	12929.3
M672T257	N1,N5,N10-Triferuloyl_spermidine	1399.02	1981.27	1182.57	1645.26	4956.28	3683.13	1833.64	3358.52	2721.85
M177T262	Methyleugenol	5386.46	22159.8	16069.4	3514.23	22203.4	14550.4	5061.69	19628.2	22440.6
M164T411	L-Phenylalanine	6091.68	12987.6	9269.38	2532.15	12990.4	8801.76	3163.43	10160.2	10741.8
M179T326	Isopropylparaben	4229.13	14175.3	16538.7	4275.11	17163	10900.6	4666.52	18100.6	12512.8
M489T340	Homotrypanothione_disulfide	1726.43	4514.75	4285.65	5555.66	6577.85	2265.65	5906.08	4489.66	2937.42
M193T473	Ferlic acid	5004.11	3129.03	4368.22	7296.45	2943.42	3745.49	8476.25	2737.01	2101.2
M163T108	Eugenol	3238.62	43794.4	22389.2	4413.28	49547.1	19041.4	4957.2	68177.1	34411
M179T271	D-beta-Phenylalanine	95435.6	37945	32869.4	23772.3	19900.8	19383.1	39365.4	23470.5	17555.5
M145T258	Coumarin	2594.03	3389.67	2204.18	1840.31	4435.34	3650.78	2295.84	4582.43	2081.99
M179T344	Coniferyl_alcohol	1976.57	14254.5	7347.02	2880.4	12113.9	5106.08	2451.62	13742.4	5569.6
M341T270	Coniferin	59086	22391	26829.8	21960.6	15251.4	19458	32289.4	17337	13217.8
M141T106	cis-muconate	2840.93	10374.3	2772.79	1809.51	9057.38	2874.32	1765.6	7030.27	3809.8
M133T255	Cinnamyl_alcohol	7005.91	4082.57	1979.26	6920.12	2029.33	1767.31	9936.41	1997.88	1656.14
M913T515	Cinnamoyl-CoA	575.335	4303.43	2810.36	1287.88	7687.24	1618.6	654.946	8117.28	6992.22
M147T406	Cinnamic_acid	7590.95	5135.88	1881.22	9040.1	3379.42	2436.46	9311.08	2860.35	2524.18
M370T265	Chlorogenate	3135.52	1760	1728.4	5723.26	2014.28	2229.57	6288.07	1601.16	1839.53
M341T326	Chavicol	937.041	6603.21	8116.43	1176.31	8766.51	5764.01	1690.11	9949.25	7004.79
M163T467	Caffeic_aldehyde	7081.88	5185.18	2059.67	4273.66	3090.77	1992.47	2997.72	2325.78	1917.39
M196T447	Caffeic acid	384.073	2607.75	940.969	408.447	2645.55	655.426	392.136	2878.8	1355.15
M325T255	Bilobalide	1441.08	7944.85	7010.98	1405.8	11786.9	13950	2385.65	13059.9	7760.66
M335T257	Altersolanol_a	4855.14	5025.73	5188.61	5309.82	6870.68	6035.86	6110.99	8034.25	9697.39
M319T355	alpha-Naphthyl-beta-D-glucuronide	848.344	1649.89	1104.91	960.079	2982.95	1186.2	911.896	2546.5	1526.6
M195T478	Acetosyringone	634.787	1040.8	613.895	944.989	704.72	555.506	1157.13	885.385	549.629
M341T464	8-Methoxykynurenate	8733.32	40524.9	18498.7	12324.1	60980	27150.6	11566.1	78006.1	47944.7
M325T482	4-O-beta-D-Glucosyl-4-hydroxycinnamate	5867.96	3032.05	4280.94	3288.85	1891.56	2739.21	3538.53	2003.87	1790.25
M135T291_2	4-Hydroxyphenylacetaldehyde	3193.72	2395.94	1829.37	4094.88	1853.7	2322.32	3991.65	2004.87	1592.48
M319T120	4-Coumaroylshikimate	143162	89059.3	42737.2	165938	96937.9	42802.5	156965	76108.9	53357
M163T355	4-Coumarate	3973.18	2647.15	1573.97	3665.42	1847.64	1448.21	3559.54	1645.15	1269.85
M211T52	3-(2-Carboxyethenyl)-cis	1785.08	1246.63	899.65	2615.6	980.494	692.529	1289.9	683.541	634.358
M195T353	2,3-Dihydroxy-p-cumate	2820.51	1969.22	1772.45	2682.32	1666.57	1938.18	3751.07	1292.28	1229.28
M385T471	1-O-Sinapoyl-beta-D-glucose	2195.39	1138.19	1505.63	1361.41	1605.05	880.384	1825.56	1676.52	1424.7
M371T475	1-Caffeoyl-4-deoxyquinic_acid	2638.99	1969	1048.25	1545.63	1810.57	872.566	1499.06	1940.96	1346.11
M357T474	(S)-2-Phenyloxirane	2935.05	1907.17	1253.71	2100.84	1399.05	1147.94	2217.72	1595.11	1904.06

## Sheet: Table S2
Table S2 Metabolites accumulation in flavonoid synthesis pathway during adventitious root formation of 5-,100-, and 700-year-od of P. orientalis
ID	Metabolites	S1			S2			S3
		5y	100y	700y	5y	100y	700y	5y	100y	700y
M303T269	cis-Dihydroquercetin	21014.1	26747	5217.48	18359.9	35063.5	17956.1	13958	29881.2	29285.1
M301T119	Tricetin	29899.7	134534	168894	31569.6	36687	55977.3	141638	19430.4	52041.3
M337T299	Sodium_caffeine_benzoate	43730.8	19404.8	2945.22	14166.3	5139.31	10245.3	2123.58	3123.96	3496.46
M410T8	Rotenone	1219.92	1494.37	1937.5	2056.5	1902.43	2077.69	2069.17	1362.32	1858.49
M301T96	8 hydroxykaempferol	18052.8	69919.3	89075.1	21382.1	22671.5	22731.8	91496.4	23032.7	67880.6
M463T351	Quercetin_3-O-glucoside	23663.5	23457.5	6213.4	14047.3	10186	14443.4	5131.73	7574.96	7586.32
M447T280	Quercetin	1.12733e+06	1.07164e+06	140495	438953	96789.8	666381	98871.2	90763.9	117045
M259T569	Plantaginin	10732.8	4501.5	3538.94	7159.28	4827.77	7997.29	4439.7	4206.62	4248.31
M433T259	Phlorizin_chalcone	12280	8068.94	30922	40673.6	56881.3	6361.19	24594.2	54347.6	34767
M447T317	Orientin	178942	121809	16646.2	127389	20698.9	91014.2	15655.1	18347.7	24885.6
M609T316	Neohesperidin	2833.83	4144.73	1512.03	1809.07	1562.87	3565.17	1210.67	1271.19	1369.16
M449T248	Neocarthamin	4785.48	6549	231906	6228.8	48647.5	4388.96	3583.3	51872.7	28936.2
M449T308	Neoastilbin	9445.68	6590.74	9377.57	10591.2	14668.5	4509.02	9350.04	15990.4	14657.8
M579T399	Narirutin	688.213	585.372	946.925	808.393	835.091	609.127	1345.56	781.543	812.833
M579T536	Naringenin	43693.2	31377	19480.3	24783.2	13560.5	33904.4	21051	19802.8	22168.6
M463T329	Myricitrin	92011.8	71944.7	14142.3	58679.4	24141.8	44531.2	16263.2	18369.1	21422
M579T322	Mulberrofuran_C	17490.1	14441	9029.77	9601.14	8674.04	12845.4	9317.79	7384.45	7990.64
M302T330	Maritimetin	8299.37	6628.8	1726.34	7645.62	7678.43	4006.91	3162.23	7156.06	6143.98
M410T343	Macluraxanthone	932.604	1247.71	3150.76	8906.91	8743.2	2959.56	5796.01	11486.8	5701.46
M285T568	Luteolin	4323.36	3410.05	2368.07	3072.16	1770.28	4001.34	2451.35	1775.81	1682.78
M273T106	Luteoliflavan	1743	1657.21	13462.8	16833.8	22991.8	1604.75	20462.3	23386	17715.2
M255T65	Liquiritigenin	666.676	758.246	4103.12	4765.05	9139.03	793.654	2756.13	2675.57	1431.35
M433T338	Licodione	11424.8	6233.04	16183.8	12327.3	16328	3217.39	4462.86	10692.7	9758.7
M338T343	Leucodelphinidin	171.786	145.626	1011.09	1270.16	1738.58	142.115	768.34	1324.35	1080.75
M305T293	leucocyanidin	236305	177583	80210.9	295408	305628	127387	103812	418099	304438
M241T568	Kaempferol	2318.06	1636.11	1209.46	1483.06	1006.73	1981.6	1273.15	912.669	976.714
M431T232	Isovitexin	463029	135362	11496.5	170894	13869.1	67881	8823.13	11013.2	11909.1
M163T250	Isoliquiritigenin	2957.92	2715.98	88570.5	74580.9	192796	2831.18	33771.4	85825.7	135972
M205T316	Homoisocitrate	1710.75	2267.35	3755.34	5608.4	9643.57	2199	3986.86	9626.69	4889.85
M463T471	Hesperetin_7-O-glucoside	7659.42	4333.87	1122.97	1274.68	1356.79	2337.07	1031.76	1412.07	1106.25
M339T80	Glepidotin_B	2435.43	4449.61	12591.5	13168.7	17116.4	1150.55	22687.8	11260.1	9550.38
M269T86	Genistein	66769.1	11923.4	1991.72	20710.6	2345.65	4285.53	1780.86	2995.63	1594.07
M322T257	Epigallocatechin	9998.13	13370.2	145532	24499.3	323457	15570.3	12128	57351.5	55388
M299T81	Diosmetin	40497.9	17710.5	2634.51	16912.5	4294.81	6661.25	3180.04	3045.37	1958.81
M337T71	Dimefuron	2439.79	10404.4	5119.09	7220.52	9296.48	1747.05	6005.86	4017.98	3311.23
M319T339	Dihydromyricetin	4141.66	4482.57	1651.09	4077.1	4492.98	2241.34	2660.8	5214.48	4400.52
M410T49	Deguelin	2950.54	3320.98	3811.67	2539.69	3276.49	3638.79	4395.05	4037.73	5209.21
M201T431	Cyanofenphos	361694	656018	577745	392261	411685	569503	689315	398419	572176
M353T56	Cristacarpin	1708.59	1719.2	4197.6	5230.71	4565.23	1673.14	2287.48	3045.9	2221.69
M913T515	Cinnamoyl-CoA	575.335	1287.88	1618.6	4303.43	7687.24	654.946	2810.36	8117.28	6992.22
M370T265	chlorogenic acid	3135.52	5723.26	2229.57	1760	2014.28	6288.07	1728.4	1601.16	1839.53
M393T74	Cellopentaose	942.642	398.756	501.147	1024.12	1399.08	454.595	826.688	973.01	660.608
M271T76_1	Butein	5683.53	13505.3	19493.8	19013.1	27430.5	4934.95	21256	10033.8	7168.45
M338T444	Bruceantinol	1015.89	847.885	501.755	1390.91	1095.06	1043.33	466.244	1150.91	619.818
M283T68	Biochanin_A	69334.7	17270.7	2383.14	17787.8	1584.28	12243.9	1953.82	1443.22	2074
M327T468	Betagarin	1127.75	1213.66	1320.52	3113.9	2241.64	1204.32	1467.05	4699.87	3048.06
M553T78	Astilbin	43271	8032.51	1135.16	18299.8	1535.84	3497.56	1929.83	1086.82	990.243
M449T278	Amylopectin	47347	44463.3	41944	46849.7	47769.2	30830.1	29325.7	54698.3	51368.3
M335T257	Altersolanol_A	4855.14	5309.82	6035.86	5025.73	6870.68	6110.99	5188.61	8034.25	9697.39
M319T355	alpha-Naphthyl-beta-D-glucuronide	848.344	960.079	1186.2	1649.89	2982.95	911.896	1104.91	2546.5	1526.6
M433T235	8-C-Glucosylnaringenin	19804.7	9155.92	22419.5	27658.8	41642.1	13023	37792.2	41623	30620.6
M205T251	6-Prenylnaringenin	6389.17	7001.08	79919.9	61997	155966	6736.77	88297.3	193121	94961.7
M319T120	4-Coumaroylshikimate	143162	165938	42802.5	89059.3	96937.9	156965	42737.2	76108.9	53357
M163T470	3,9-Dihydroxypterocarpan	7473.64	4302.93	2729.63	4136.28	3429.55	3066.47	1423.52	1825.3	3113.57
M205T566	2-Methylcitrate	1716.92	1332.82	2956.17	4233.82	4759.9	1713.16	3802.88	4325.28	3482.55
M449T75	2',3,4,4',6'-Peptahydroxychalcone_4'-O-glucoside	1471.94	1850.49	5151.95	2252.64	6809.52	1105.72	1851.51	3144.66	2458.65
M305T269	(+)-Gallocatechin	941309	964959	170628	767839	1.45979e+06	607688	499748	1.42331e+06	1.54052e+06
M289T310	(+)-Catechin	116821	266921	232877	184579	232346	117296	268048	197811	312535
M305T309	(-)-Epigallocatechin	72419.3	70774.2	22458.8	93700.7	120655	42832	61591.7	150055	154524
M273T266	(-)-Epiafzelechin	8733.88	13178.2	4855.99	5807.24	5892.67	9410.83	3218.55	3819.68	5878.33

## Sheet: Table S3
Table S3 Proteins expression level in phenylpropanoid synthesis pathway during adventitious root formation of 5-,100-, and 700-year-od of P. orientalis
Gene ID	Gene name	Gene name	S1			S2			S3
			5y	100y	700y	5y	100y	700y	5y	100y	700y
comp83332_c2|orf1_len_238	PNC1	Cationic peroxidase SPC4	0	0.37	0.405	0.044	0.47	0.376	0.253	1.028	0.879
comp83332_c1|orf1_len_71	PER12	Peroxidase 12	0	0.408	0.828	-0.13	0.854	0.445	-0.08	1.014	0.998
comp82346_c0|orf1_len_359	PER1	1-Cys peroxiredoxin A	0	0.383	1.103	0.132	0.469	0.897	0.809	0.816	1.38
comp76784_c0|orf1_len_201	PAL	Phenylalanine ammonia-lyase	0	-0.313	0.041	-0.36	-0.364	0.123	0.782	0.153	0.213
comp70024_c0|orf1_len_758	PER4	Peroxidase 4	0	0.064	0.239	0.187	0.222	0.209	0.116	0.001	0.905
comp69996_c0|orf1_len_228	PER12	Peroxidase 12	0	0.706	0.513	0.332	0.616	0.194	-0.243	1.049	0.551
comp59272_c0|orf1_len_94	PER12	Peroxidase 12	0	0.592	1.165	0.149	0.925	0.803	0.301	1.145	1.208
comp20319_c0|orf1_len_87	PER12	Peroxidase 12	0	0	0	0	0	0	-0.158	0.798	0.218

## Sheet: Table S4
Table S4 Proteins expression level in flavonoid synthesis pathway during adventitious root formation of 5-,100-, and 700-year-od of P. orientalis
Gene ID	Gene name	Gene name	S1			S2			S3
			5y	100y	700y	5y	100y	700y	5y	100y	700y
comp87063_c0|orf1_len_437	CSF7	Chalcone synthase 7	0	0.463	0.394	0.531	0.387	0.781	1.534	-0.022	0.083
comp83612_c0|orf1_len_241	CHI	Chalcone--flavonone isomerase	0	0.318	0.166	0.355	0.102	0.448	0.657	-0.206	0.064
comp82182_c2|orf1_len_112	FHT	Naringenin,2-oxoglutarate 3-dioxygenase	0	0.504	0.059	0.932	0.001	0.242	0.842	-0.045	0.411
comp82182_c0|orf1_len_289	FHT	Naringenin,2-oxoglutarate 3-dioxygenase	0	0.494	0.7	0.45	0.187	0.454	0.583	-0.091	-0.234
comp80142_c0|orf1_len_321	IRL	Isoflavone reductase-like protein	0	-0.311	-0.427	-0.335	0.197	0.013	0.258	0.016	-0.546
comp73671_c0|orf1_len_268	CHI	Chalcone--flavonone isomerase	0	0.902	0.791	0.631	0.54	1.163	0.975	0.03	0.092
comp69773_c0|orf1_len_352	DFR	Bifunctional dihydroflavonol 4-reductase	0	0.61	0.568	1.196	0.383	0.453	1.672	-0.06	0.24

## Sheet: Table S5
Table S5 Correlation analysis between DEGs and DAMs in phenylpropanoid synthesis pathway
Metabolites	Genes	Pearson Correlation Coefficient（PCC）	P-value	Significant
M341T326	comp83332_c1.orf1_len_71	0.946934	0.00010759	***
M341T326	comp59272_c0.orf1_len_94	0.922413	0.000396805	***
M179T326	comp83332_c1.orf1_len_71	0.913804	0.000568568	***
M119T264_2	comp69996_c0.orf1_len_228	0.907502	0.000723256	***
M163T108	comp69996_c0.orf1_len_228	0.900958	0.000912693	***
M177T262	comp83332_c1.orf1_len_71	0.883402	0.00158733	**
M179T326	comp59272_c0.orf1_len_94	0.87978	0.00176024	**
M163T264	comp69996_c0.orf1_len_228	0.870866	0.00224054	**
M163T264	comp83332_c1.orf1_len_71	0.868469	0.0023837	**
M913T515	comp83332_c1.orf1_len_71	0.860806	0.00288354	**
M179T344	comp69996_c0.orf1_len_228	0.859455	0.00297859	**
M196T447	comp69996_c0.orf1_len_228	0.856573	0.00318842	**
M371T490	comp83332_c2.orf1_len_238	0.85613	0.00322157	**
M341T464	comp83332_c2.orf1_len_238	0.854208	0.00336815	**
M193T258	comp20319_c0.orf1_len_87	0.851534	0.00357946	**
M193T258	comp83332_c2.orf1_len_238	0.850498	0.00366377	**
M913T515	comp83332_c2.orf1_len_238	0.850484	0.0036649	**
M335T257	comp83332_c2.orf1_len_238	0.845807	0.00406253	**
M341T464	comp69996_c0.orf1_len_228	0.841666	0.0044384	**
M913T515	comp69996_c0.orf1_len_228	0.841473	0.00445649	**
M179T326	comp69996_c0.orf1_len_228	0.840581	0.00454068	**
M341T326	comp69996_c0.orf1_len_228	0.834289	0.00516586	**
M163T264	comp59272_c0.orf1_len_94	0.832553	0.00534819	**
M177T262	comp59272_c0.orf1_len_94	0.82611	0.00606316	**
M163T108	comp83332_c2.orf1_len_238	0.820804	0.0066988	**
M341T326	comp83332_c2.orf1_len_238	0.813579	0.00763516	**
M163T108	comp83332_c1.orf1_len_71	0.810514	0.00805785	**
M341T464	comp83332_c1.orf1_len_71	0.798222	0.00991242	**
M164T411	comp83332_c1.orf1_len_71	0.797711	0.00999518	**
M325T424	comp83332_c1.orf1_len_71	0.797073	0.0100992	*
M177T262	comp69996_c0.orf1_len_228	0.775952	0.0139683	*
M163T264	comp83332_c2.orf1_len_238	0.764689	0.0163876	*
M341T464	comp20319_c0.orf1_len_87	0.760612	0.0173279	*
M325T255	comp83332_c1.orf1_len_71	0.755963	0.0184431	*
M119T264_2	comp83332_c1.orf1_len_71	0.754193	0.0188801	*
M913T515	comp59272_c0.orf1_len_94	0.753579	0.019033	*
M177T262	comp83332_c2.orf1_len_238	0.753155	0.0191393	*
M325T255	comp59272_c0.orf1_len_94	0.753072	0.0191602	*
M325T424	comp59272_c0.orf1_len_94	0.746264	0.0209211	*
M341T447	comp74018_c0.orf1_len_167	0.74031	0.0225463	*
M179T326	comp83332_c2.orf1_len_238	0.739134	0.022877	*
M319T355	comp69996_c0.orf1_len_228	0.73739	0.0233729	*
M163T108	comp20319_c0.orf1_len_87	0.728333	0.0260633	*
M163T108	comp59272_c0.orf1_len_94	0.716006	0.0300405	*
M164T411	comp69996_c0.orf1_len_228	0.715943	0.0300618	*
M193T258	comp74018_c0.orf1_len_167	0.710368	0.0319844	*
M371T490	comp83332_c1.orf1_len_71	0.709174	0.0324066	*
M335T257	comp70024_c0.orf1_len_758	0.704654	0.0340366	*
M119T264_2	comp59272_c0.orf1_len_94	0.701574	0.0351771	*
M141T106	comp69996_c0.orf1_len_228	0.69751	0.0367199	*
M164T411	comp59272_c0.orf1_len_94	0.696505	0.037108	*
M341T464	comp59272_c0.orf1_len_94	0.695312	0.0375722	*
M125T570	comp59272_c0.orf1_len_94	0.694566	0.0378645	*
M319T355	comp83332_c1.orf1_len_71	0.688161	0.0404333	*
M325T255	comp83332_c2.orf1_len_238	0.684912	0.0417786	*
M119T264_2	comp83332_c2.orf1_len_238	0.6733	0.0468203	*
M196T447	comp83332_c1.orf1_len_71	0.673267	0.046835	*
M913T515	comp20319_c0.orf1_len_87	0.672155	0.0473371	*
M335T257	comp83332_c1.orf1_len_71	0.666173	0.050099
M371T490	comp59272_c0.orf1_len_94	0.660967	0.0525841
M335T257	comp82346_c0.orf1_len_359	0.659054	0.0535168
M125T570	comp83332_c1.orf1_len_71	0.656333	0.0548615
M196T447	comp83332_c2.orf1_len_238	0.651977	0.057058
M179T344	comp83332_c1.orf1_len_71	0.649782	0.0581855
M193T258	comp69996_c0.orf1_len_228	0.648508	0.0588464
M335T257	comp59272_c0.orf1_len_94	0.646908	0.0596832
M371T490	comp69996_c0.orf1_len_228	0.644661	0.0608709
M325T424	comp69996_c0.orf1_len_228	0.641447	0.062596
M119T345	comp76784_c0.orf1_len_201	0.635023	0.0661349
M319T355	comp83332_c2.orf1_len_238	0.628745	0.0697119
M325T255	comp69996_c0.orf1_len_228	0.619468	0.0752153
M193T258	comp83332_c1.orf1_len_71	0.617828	0.0762155
M341T447	comp76784_c0.orf1_len_201	0.613088	0.0791528
M371T490	comp74018_c0.orf1_len_167	0.611551	0.0801197
M371T490	comp20319_c0.orf1_len_87	0.61091	0.0805256
M164T411	comp83332_c2.orf1_len_238	0.588018	0.095847
M335T257	comp20319_c0.orf1_len_87	0.584706	0.0982004
M179T344	comp83332_c2.orf1_len_238	0.584418	0.0984067
M341T326	comp20319_c0.orf1_len_87	0.57499	0.105306
M196T447	comp20319_c0.orf1_len_87	0.573437	0.106469
M179T344	comp59272_c0.orf1_len_94	0.565631	0.112436
M319T355	comp59272_c0.orf1_len_94	0.561562	0.115624
M145T258	comp69996_c0.orf1_len_228	0.554271	0.121471
M196T447	comp59272_c0.orf1_len_94	0.552405	0.122996
M125T570	comp69996_c0.orf1_len_228	0.544705	0.129406
M341T326	comp82346_c0.orf1_len_359	0.544515	0.129566
M319T355	comp20319_c0.orf1_len_87	0.535847	0.137019
M325T424	comp83332_c2.orf1_len_238	0.53414	0.138516
M163T264	comp20319_c0.orf1_len_87	0.531801	0.140583
M193T258	comp59272_c0.orf1_len_94	0.52271	0.148786
M672T257	comp83332_c1.orf1_len_71	0.522453	0.149022
M179T326	comp20319_c0.orf1_len_87	0.520444	0.150873
M195T286	comp20319_c0.orf1_len_87	0.512472	0.15835
M179T344	comp20319_c0.orf1_len_87	0.50575	0.16482
M145T258	comp20319_c0.orf1_len_87	0.50112	0.169362
M119T264_2	comp20319_c0.orf1_len_87	0.497825	0.172636
M325T255	comp20319_c0.orf1_len_87	0.49073	0.179813
M177T262	comp82346_c0.orf1_len_359	0.488139	0.182474
M145T258	comp83332_c1.orf1_len_71	0.482188	0.188671
M672T257	comp83332_c2.orf1_len_238	0.476341	0.194875
M371T490	comp82346_c0.orf1_len_359	0.472546	0.198961
M141T106	comp83332_c1.orf1_len_71	0.467252	0.204742
M179T326	comp82346_c0.orf1_len_359	0.464624	0.207645
M163T264	comp82346_c0.orf1_len_359	0.463122	0.209314
M335T257	comp74018_c0.orf1_len_167	0.462075	0.210483
M149T265	comp76784_c0.orf1_len_201	0.461726	0.210873
M145T258	comp83332_c2.orf1_len_238	0.459423	0.213458
M672T257	comp59272_c0.orf1_len_94	0.45824	0.214793
M195T478	comp74018_c0.orf1_len_167	0.453113	0.22063
M325T255	comp82346_c0.orf1_len_359	0.446901	0.227818
M125T570	comp82346_c0.orf1_len_359	0.427676	0.250857
M341T464	comp74018_c0.orf1_len_167	0.422654	0.257071
M177T262	comp20319_c0.orf1_len_87	0.410231	0.272792
M335T257	comp69996_c0.orf1_len_228	0.408931	0.274465
M195T353	comp76784_c0.orf1_len_201	0.396105	0.29126
M672T257	comp69996_c0.orf1_len_228	0.382938	0.309037
M141T106	comp83332_c2.orf1_len_238	0.382504	0.309631
M163T108	comp74018_c0.orf1_len_167	0.372652	0.323295
M145T258	comp59272_c0.orf1_len_94	0.371271	0.325234
M913T515	comp82346_c0.orf1_len_359	0.368548	0.329073
M177T262	comp70024_c0.orf1_len_758	0.367633	0.330369
M325T424	comp82346_c0.orf1_len_359	0.367421	0.330669
M193T473	comp76784_c0.orf1_len_201	0.358138	0.343959
M133T255	comp76784_c0.orf1_len_201	0.348971	0.357334
M125T570	comp83332_c2.orf1_len_238	0.336172	0.376416
M370T265	comp76784_c0.orf1_len_201	0.334882	0.378367
M913T515	comp70024_c0.orf1_len_758	0.332743	0.381609
M141T106	comp59272_c0.orf1_len_94	0.327708	0.389296
M385T471	comp74018_c0.orf1_len_167	0.31775	0.404703
M195T286	comp69996_c0.orf1_len_228	0.316073	0.407326
M193T258	comp82346_c0.orf1_len_359	0.309293	0.418006
M164T411	comp20319_c0.orf1_len_87	0.306338	0.422699
M913T515	comp74018_c0.orf1_len_167	0.302374	0.429032
M341T464	comp82346_c0.orf1_len_359	0.297506	0.436867
M164T411	comp82346_c0.orf1_len_359	0.295424	0.440237
M119T264_2	comp82346_c0.orf1_len_359	0.295347	0.440362
M325T424	comp70024_c0.orf1_len_758	0.295194	0.44061
M141T106	comp20319_c0.orf1_len_87	0.291483	0.446648
M672T257	comp20319_c0.orf1_len_87	0.289611	0.449706
M165T292	comp76784_c0.orf1_len_201	0.283758	0.459328
M385T471	comp76784_c0.orf1_len_201	0.282464	0.461468
M163T108	comp82346_c0.orf1_len_359	0.280759	0.464294
M145T258	comp74018_c0.orf1_len_167	0.276892	0.470727
M335T257	comp76784_c0.orf1_len_201	0.275555	0.472961
M196T447	comp74018_c0.orf1_len_167	0.258499	0.50184
M319T355	comp74018_c0.orf1_len_167	0.256837	0.504691
M371T490	comp70024_c0.orf1_len_758	0.255227	0.50746
M195T286	comp74018_c0.orf1_len_167	0.249958	0.516563
M489T340	comp74018_c0.orf1_len_167	0.224545	0.561347
M135T432	comp76784_c0.orf1_len_201	0.223365	0.563462
M163T481	comp76784_c0.orf1_len_201	0.210809	0.586131
M165T352	comp76784_c0.orf1_len_201	0.210403	0.586869
M165T292	comp74018_c0.orf1_len_167	0.203071	0.600262
M164T411	comp70024_c0.orf1_len_758	0.202123	0.601999
M119T264_2	comp70024_c0.orf1_len_758	0.198238	0.609146
M193T258	comp70024_c0.orf1_len_758	0.190591	0.623294
M341T326	comp70024_c0.orf1_len_758	0.190498	0.623466
M135T291_2	comp76784_c0.orf1_len_201	0.189937	0.624507
M341T326	comp74018_c0.orf1_len_167	0.18979	0.624781
M163T264	comp70024_c0.orf1_len_758	0.182714	0.637978
M179T344	comp74018_c0.orf1_len_167	0.18161	0.640045
M165T352	comp74018_c0.orf1_len_167	0.180932	0.641315
M149T265	comp74018_c0.orf1_len_167	0.177649	0.647479
M195T478	comp76784_c0.orf1_len_201	0.173857	0.654621
M371T475	comp20319_c0.orf1_len_87	0.172622	0.656953
M341T270	comp76784_c0.orf1_len_201	0.169092	0.663631
M672T257	comp82346_c0.orf1_len_359	0.16634	0.668851
M325T424	comp20319_c0.orf1_len_87	0.164707	0.671956
M489T340	comp69996_c0.orf1_len_228	0.160551	0.679873
M119T345	comp82346_c0.orf1_len_359	0.157923	0.684893
M371T490	comp76784_c0.orf1_len_201	0.157021	0.686619
M133T255	comp74018_c0.orf1_len_167	0.15109	0.697997
M125T570	comp70024_c0.orf1_len_758	0.150591	0.698957
M370T265	comp74018_c0.orf1_len_167	0.150558	0.699021
M325T255	comp74018_c0.orf1_len_167	0.146159	0.707498
M147T406	comp76784_c0.orf1_len_201	0.139749	0.719899
M357T474	comp76784_c0.orf1_len_201	0.131637	0.735673
M341T464	comp70024_c0.orf1_len_758	0.131349	0.736234
M119T345	comp74018_c0.orf1_len_167	0.129088	0.740648
M179T326	comp74018_c0.orf1_len_167	0.126647	0.74542
M672T257	comp70024_c0.orf1_len_758	0.124225	0.750163
M165T517	comp76784_c0.orf1_len_201	0.124077	0.750453
M193T258	comp76784_c0.orf1_len_201	0.113886	0.770487
M179T326	comp70024_c0.orf1_len_758	0.112665	0.772895
M163T264	comp74018_c0.orf1_len_167	0.111579	0.775038
M193T473	comp74018_c0.orf1_len_167	0.103784	0.790461
M672T257	comp74018_c0.orf1_len_167	0.100133	0.797708
M371T475	comp74018_c0.orf1_len_167	0.0968233	0.804288
M319T120	comp74018_c0.orf1_len_167	0.0911141	0.815663
M319T355	comp82346_c0.orf1_len_359	0.0870803	0.823719
M179T344	comp82346_c0.orf1_len_359	0.0869155	0.824048
M325T255	comp70024_c0.orf1_len_758	0.0773869	0.843133
M196T447	comp82346_c0.orf1_len_359	0.0767974	0.844317
M325T482	comp76784_c0.orf1_len_201	0.0737115	0.850515
M385T471	comp20319_c0.orf1_len_87	0.0718513	0.854254
M135T432	comp74018_c0.orf1_len_167	0.0700459	0.857886
M135T291_2	comp74018_c0.orf1_len_167	0.0687429	0.860508
M179T271	comp76784_c0.orf1_len_201	0.0682613	0.861478
M341T447	comp83332_c2.orf1_len_238	0.0631655	0.871747
M147T406	comp74018_c0.orf1_len_167	0.0613972	0.875315
M195T286	comp83332_c1.orf1_len_71	0.057229	0.883732
M341T447	comp82346_c0.orf1_len_359	0.0562824	0.885645
M371T475	comp69996_c0.orf1_len_228	0.0513144	0.895692
M195T353	comp74018_c0.orf1_len_167	0.0503043	0.897737
M341T447	comp20319_c0.orf1_len_87	0.0481282	0.902143
M119T345	comp70024_c0.orf1_len_758	0.0416404	0.915293
M195T286	comp83332_c2.orf1_len_238	0.0369454	0.924821
M357T474	comp74018_c0.orf1_len_167	0.0344093	0.929971
M163T108	comp70024_c0.orf1_len_758	0.0294606	0.940027
M319T120	comp76784_c0.orf1_len_201	0.0261084	0.946843
M489T340	comp59272_c0.orf1_len_94	0.0242706	0.950581
M163T355	comp76784_c0.orf1_len_201	0.0233998	0.952352
M125T570	comp20319_c0.orf1_len_87	0.0172693	0.964828
M141T106	comp74018_c0.orf1_len_167	0.00504139	0.98973
M177T262	comp74018_c0.orf1_len_167	0.0029154	0.994061
M489T340	comp83332_c2.orf1_len_238	0.001482	0.996981
M119T264_2	comp74018_c0.orf1_len_167	-0.00543215	0.988934
M319T355	comp70024_c0.orf1_len_758	-0.0128118	0.973904
M489T340	comp83332_c1.orf1_len_71	-0.0248181	0.949467
M145T258	comp82346_c0.orf1_len_359	-0.0549216	0.888395
M163T355	comp74018_c0.orf1_len_167	-0.0578049	0.882568
M195T82	comp69996_c0.orf1_len_228	-0.0594538	0.879238
M195T478	comp20319_c0.orf1_len_87	-0.0653726	0.867297
M196T447	comp70024_c0.orf1_len_758	-0.0847381	0.828403
M489T340	comp20319_c0.orf1_len_87	-0.0972806	0.803378
M195T478	comp69996_c0.orf1_len_228	-0.0975719	0.802798
M489T340	comp82346_c0.orf1_len_359	-0.109832	0.77849
M195T286	comp59272_c0.orf1_len_94	-0.116494	0.765348
M489T340	comp76784_c0.orf1_len_201	-0.12026	0.757941
M325T255	comp76784_c0.orf1_len_201	-0.128468	0.741859
M341T270	comp74018_c0.orf1_len_167	-0.135034	0.729058
M165T517	comp74018_c0.orf1_len_167	-0.135192	0.72875
M141T106	comp82346_c0.orf1_len_359	-0.139694	0.720005
M164T411	comp74018_c0.orf1_len_167	-0.144688	0.710337
M163T481	comp74018_c0.orf1_len_167	-0.151521	0.697168
M179T271	comp74018_c0.orf1_len_167	-0.15182	0.696594
M357T474	comp70024_c0.orf1_len_758	-0.16566	0.670143
M385T471	comp83332_c2.orf1_len_238	-0.166176	0.669162
M489T340	comp70024_c0.orf1_len_758	-0.171847	0.658418
M337T299	comp76784_c0.orf1_len_201	-0.173616	0.655076
M341T447	comp70024_c0.orf1_len_758	-0.175621	0.651295
M141T106	comp70024_c0.orf1_len_758	-0.175947	0.650682
M179T344	comp70024_c0.orf1_len_758	-0.176732	0.649205
M341T326	comp76784_c0.orf1_len_201	-0.18426	0.635087
M195T478	comp83332_c2.orf1_len_238	-0.184648	0.634363
M357T474	comp20319_c0.orf1_len_87	-0.185406	0.632947
M672T257	comp76784_c0.orf1_len_201	-0.18763	0.6288
M370T265	comp70024_c0.orf1_len_758	-0.188797	0.626628
M341T464	comp76784_c0.orf1_len_201	-0.188898	0.62644
M371T475	comp83332_c2.orf1_len_238	-0.192794	0.619206
M385T471	comp83332_c1.orf1_len_71	-0.205546	0.595729
M341T447	comp59272_c0.orf1_len_94	-0.217453	0.574094
M145T258	comp76784_c0.orf1_len_201	-0.227524	0.556025
M913T515	comp76784_c0.orf1_len_201	-0.233694	0.54506
M325T424	comp74018_c0.orf1_len_167	-0.238775	0.536093
M119T345	comp20319_c0.orf1_len_87	-0.239242	0.535271
M371T475	comp76784_c0.orf1_len_201	-0.239892	0.53413
M371T475	comp83332_c1.orf1_len_71	-0.24162	0.531097
M179T271	comp20319_c0.orf1_len_87	-0.242772	0.52908
M163T108	comp76784_c0.orf1_len_201	-0.242874	0.528902
M385T471	comp70024_c0.orf1_len_758	-0.245769	0.523845
M179T326	comp76784_c0.orf1_len_201	-0.257257	0.503969
M163T264	comp76784_c0.orf1_len_201	-0.26412	0.492245
M177T262	comp76784_c0.orf1_len_201	-0.265483	0.489929
M149T265	comp70024_c0.orf1_len_758	-0.265715	0.489536
M341T447	comp69996_c0.orf1_len_228	-0.273609	0.47622
M337T299	comp20319_c0.orf1_len_87	-0.276101	0.472049
M337T299	comp74018_c0.orf1_len_167	-0.27633	0.471666
M385T471	comp69996_c0.orf1_len_228	-0.279027	0.46717
M163T467	comp69996_c0.orf1_len_228	-0.284737	0.457713
M163T467	comp20319_c0.orf1_len_87	-0.290594	0.448098
M195T286	comp76784_c0.orf1_len_201	-0.29668	0.438203
M211T52	comp74018_c0.orf1_len_167	-0.298942	0.43455
M325T482	comp74018_c0.orf1_len_167	-0.299845	0.433094
M195T82	comp20319_c0.orf1_len_87	-0.305063	0.424732
M385T471	comp82346_c0.orf1_len_359	-0.308289	0.419597
M125T570	comp76784_c0.orf1_len_201	-0.309442	0.417769
M341T447	comp83332_c1.orf1_len_71	-0.312027	0.413684
M125T570	comp74018_c0.orf1_len_167	-0.313645	0.411136
M165T352	comp70024_c0.orf1_len_758	-0.319242	0.402378
M163T481	comp82346_c0.orf1_len_359	-0.322095	0.397946
M341T270	comp20319_c0.orf1_len_87	-0.323899	0.395156
M319T120	comp20319_c0.orf1_len_87	-0.324609	0.394061
M211T52	comp70024_c0.orf1_len_758	-0.325977	0.391954
M163T467	comp74018_c0.orf1_len_167	-0.329581	0.386428
M195T478	comp82346_c0.orf1_len_359	-0.330209	0.385468
M149T265	comp82346_c0.orf1_len_359	-0.332992	0.381231
M165T292	comp20319_c0.orf1_len_87	-0.336553	0.375842
M319T355	comp76784_c0.orf1_len_201	-0.338519	0.372882
M193T473	comp70024_c0.orf1_len_758	-0.342119	0.367491
M119T345	comp83332_c2.orf1_len_238	-0.344152	0.364462
M211T52	comp76784_c0.orf1_len_201	-0.346384	0.361152
M163T467	comp76784_c0.orf1_len_201	-0.349256	0.356913
M385T471	comp59272_c0.orf1_len_94	-0.349911	0.355951
M370T265	comp82346_c0.orf1_len_359	-0.35063	0.354894
M193T473	comp82346_c0.orf1_len_359	-0.353602	0.350545
M119T345	comp59272_c0.orf1_len_94	-0.367084	0.331147
M147T406	comp70024_c0.orf1_len_758	-0.367465	0.330607
M196T447	comp76784_c0.orf1_len_201	-0.372425	0.323613
M133T255	comp70024_c0.orf1_len_758	-0.376345	0.318138
M135T432	comp70024_c0.orf1_len_758	-0.378718	0.314847
M145T258	comp70024_c0.orf1_len_758	-0.380134	0.312892
M211T52	comp20319_c0.orf1_len_87	-0.381866	0.310508
M164T411	comp76784_c0.orf1_len_201	-0.38221	0.310035
M211T52	comp69996_c0.orf1_len_228	-0.382658	0.30942
M337T299	comp70024_c0.orf1_len_758	-0.384214	0.307291
M319T120	comp70024_c0.orf1_len_758	-0.4023	0.283083
M325T424	comp76784_c0.orf1_len_201	-0.403037	0.282119
M179T344	comp76784_c0.orf1_len_201	-0.405629	0.278739
M165T517	comp70024_c0.orf1_len_758	-0.407668	0.276096
M135T291_2	comp70024_c0.orf1_len_758	-0.411198	0.271549
M195T353	comp70024_c0.orf1_len_758	-0.414685	0.267099
M165T352	comp20319_c0.orf1_len_87	-0.415271	0.266354
M135T291_2	comp20319_c0.orf1_len_87	-0.427274	0.25135
M147T406	comp20319_c0.orf1_len_87	-0.427306	0.251311
M195T478	comp59272_c0.orf1_len_94	-0.42784	0.250654
M163T355	comp20319_c0.orf1_len_87	-0.431225	0.246513
M179T271	comp70024_c0.orf1_len_758	-0.43391	0.243255
M325T482	comp20319_c0.orf1_len_87	-0.436131	0.240577
M135T432	comp20319_c0.orf1_len_87	-0.440638	0.235191
M325T482	comp70024_c0.orf1_len_758	-0.442213	0.233325
M371T475	comp70024_c0.orf1_len_758	-0.448661	0.225768
M370T265	comp20319_c0.orf1_len_87	-0.450975	0.22309
M337T299	comp69996_c0.orf1_len_228	-0.455223	0.218217
M341T270	comp70024_c0.orf1_len_758	-0.456383	0.216897
M195T353	comp82346_c0.orf1_len_359	-0.458198	0.21484
M119T264_2	comp76784_c0.orf1_len_201	-0.459421	0.213461
M133T255	comp20319_c0.orf1_len_87	-0.464481	0.207803
M195T82	comp70024_c0.orf1_len_758	-0.468267	0.203626
M179T271	comp69996_c0.orf1_len_228	-0.469381	0.202406
M163T481	comp70024_c0.orf1_len_758	-0.470166	0.201548
M165T517	comp20319_c0.orf1_len_87	-0.47317	0.198287
M195T478	comp70024_c0.orf1_len_758	-0.473239	0.198211
M357T474	comp83332_c2.orf1_len_238	-0.479697	0.1913
M195T478	comp83332_c1.orf1_len_71	-0.481454	0.189444
M195T82	comp74018_c0.orf1_len_167	-0.481833	0.189045
M163T467	comp70024_c0.orf1_len_758	-0.482626	0.188212
M357T474	comp69996_c0.orf1_len_228	-0.482717	0.188116
M325T482	comp82346_c0.orf1_len_359	-0.483032	0.187786
M371T475	comp59272_c0.orf1_len_94	-0.484753	0.185986
M163T355	comp70024_c0.orf1_len_758	-0.489243	0.181337
M141T106	comp76784_c0.orf1_len_201	-0.501811	0.168679
M165T292	comp70024_c0.orf1_len_758	-0.506133	0.164447
M179T271	comp83332_c1.orf1_len_71	-0.507135	0.163474
M193T473	comp20319_c0.orf1_len_87	-0.514591	0.156343
M149T265	comp20319_c0.orf1_len_87	-0.514683	0.156256
M133T255	comp82346_c0.orf1_len_359	-0.515178	0.155789
M165T352	comp69996_c0.orf1_len_228	-0.515906	0.155104
M195T286	comp82346_c0.orf1_len_359	-0.520109	0.151183
M319T120	comp69996_c0.orf1_len_228	-0.521001	0.150359
M165T352	comp82346_c0.orf1_len_359	-0.521224	0.150153
M165T352	comp83332_c2.orf1_len_238	-0.521613	0.149794
M119T345	comp83332_c1.orf1_len_71	-0.528152	0.143842
M341T270	comp82346_c0.orf1_len_359	-0.542058	0.131653
M195T82	comp83332_c1.orf1_len_71	-0.548073	0.126578
M179T271	comp83332_c2.orf1_len_238	-0.557864	0.118568
M163T481	comp20319_c0.orf1_len_87	-0.561149	0.115951
M357T474	comp82346_c0.orf1_len_359	-0.570039	0.109043
M179T271	comp82346_c0.orf1_len_359	-0.570424	0.108749
M135T291_2	comp82346_c0.orf1_len_359	-0.582735	0.099617
M325T482	comp69996_c0.orf1_len_228	-0.585603	0.0975597
M163T481	comp59272_c0.orf1_len_94	-0.594508	0.0913364
M165T292	comp82346_c0.orf1_len_359	-0.59536	0.090754
M370T265	comp83332_c2.orf1_len_238	-0.599897	0.0876914
M341T270	comp83332_c1.orf1_len_71	-0.60463	0.0845653
M341T270	comp69996_c0.orf1_len_228	-0.607522	0.0826899
M325T482	comp83332_c1.orf1_len_71	-0.608344	0.0821616
M195T353	comp20319_c0.orf1_len_87	-0.612139	0.079749
M163T355	comp69996_c0.orf1_len_228	-0.613434	0.0789359
M135T432	comp82346_c0.orf1_len_359	-0.615719	0.0775142
M149T265	comp83332_c2.orf1_len_238	-0.621721	0.0738545
M163T467	comp83332_c1.orf1_len_71	-0.621747	0.0738392
M147T406	comp69996_c0.orf1_len_228	-0.638625	0.0641355
M195T82	comp76784_c0.orf1_len_201	-0.63868	0.0641049
M319T120	comp83332_c2.orf1_len_238	-0.643592	0.0614413
M341T270	comp83332_c2.orf1_len_238	-0.644797	0.0607988
M325T482	comp59272_c0.orf1_len_94	-0.64488	0.0607546
M165T292	comp69996_c0.orf1_len_228	-0.645977	0.0601737
M357T474	comp83332_c1.orf1_len_71	-0.64689	0.0596929
M179T271	comp59272_c0.orf1_len_94	-0.649193	0.0584905
M147T406	comp82346_c0.orf1_len_359	-0.650092	0.0580257
M163T481	comp69996_c0.orf1_len_228	-0.653027	0.0565235
M163T467	comp83332_c2.orf1_len_238	-0.658447	0.053815
M165T292	comp83332_c2.orf1_len_238	-0.662605	0.0517938
M195T82	comp59272_c0.orf1_len_94	-0.671009	0.0478588	*
M195T82	comp83332_c2.orf1_len_238	-0.672305	0.0472695	*
M337T299	comp83332_c1.orf1_len_71	-0.674529	0.0462688	*
M133T255	comp83332_c2.orf1_len_238	-0.676484	0.0454007	*
M165T517	comp82346_c0.orf1_len_359	-0.679553	0.0440595	*
M337T299	comp83332_c2.orf1_len_238	-0.681999	0.0430086	*
M135T291_2	comp69996_c0.orf1_len_228	-0.684831	0.0418124	*
M165T517	comp69996_c0.orf1_len_228	-0.685801	0.0414077	*
M193T473	comp83332_c2.orf1_len_238	-0.690399	0.0395234	*
M195T286	comp70024_c0.orf1_len_758	-0.69926	0.0360505	*
M341T270	comp59272_c0.orf1_len_94	-0.701617	0.0351612	*
M371T475	comp82346_c0.orf1_len_359	-0.702914	0.0346781	*
M147T406	comp83332_c2.orf1_len_238	-0.702928	0.0346728	*
M135T432	comp69996_c0.orf1_len_228	-0.703267	0.034547	*
M370T265	comp69996_c0.orf1_len_228	-0.708166	0.0327655	*
M119T345	comp69996_c0.orf1_len_228	-0.708368	0.0326932	*
M163T481	comp83332_c1.orf1_len_71	-0.712852	0.0311182	*
M135T432	comp83332_c2.orf1_len_238	-0.722595	0.0278687	*
M319T120	comp82346_c0.orf1_len_359	-0.724384	0.0272972	*
M135T291_2	comp83332_c2.orf1_len_238	-0.727805	0.026226	*
M165T352	comp83332_c1.orf1_len_71	-0.727872	0.0262055	*
M193T473	comp59272_c0.orf1_len_94	-0.728622	0.0259746	*
M370T265	comp59272_c0.orf1_len_94	-0.730736	0.0253307	*
M325T482	comp83332_c2.orf1_len_238	-0.733266	0.0245742	*
M133T255	comp69996_c0.orf1_len_228	-0.735997	0.0237743	*
M165T352	comp59272_c0.orf1_len_94	-0.74272	0.0218788	*
M193T473	comp69996_c0.orf1_len_228	-0.74802	0.0204572	*
M165T517	comp83332_c2.orf1_len_238	-0.760461	0.0173635	*
M195T353	comp83332_c2.orf1_len_238	-0.7617	0.0170737	*
M163T481	comp83332_c2.orf1_len_238	-0.76177	0.0170573	*
M211T52	comp83332_c2.orf1_len_238	-0.770177	0.0151766	*
M149T265	comp59272_c0.orf1_len_94	-0.77053	0.0151006	*
M357T474	comp59272_c0.orf1_len_94	-0.770692	0.0150661	*
M163T355	comp82346_c0.orf1_len_359	-0.776061	0.013946	*
M211T52	comp82346_c0.orf1_len_359	-0.783553	0.0124783	*
M163T355	comp83332_c2.orf1_len_238	-0.785618	0.0120929	*
M337T299	comp82346_c0.orf1_len_359	-0.788137	0.0116336	*
M163T467	comp59272_c0.orf1_len_94	-0.793075	0.0107676	*
M149T265	comp69996_c0.orf1_len_228	-0.799341	0.00973276	**
M211T52	comp83332_c1.orf1_len_71	-0.805335	0.00880762	**
M319T120	comp83332_c1.orf1_len_71	-0.822984	0.00643242	**
M337T299	comp59272_c0.orf1_len_94	-0.829939	0.00563087	**
M370T265	comp83332_c1.orf1_len_71	-0.83249	0.00535487	**
M211T52	comp59272_c0.orf1_len_94	-0.833616	0.00523605	**
M195T353	comp59272_c0.orf1_len_94	-0.84393	0.00423005	**
M165T517	comp83332_c1.orf1_len_71	-0.847123	0.00394783	**
M193T473	comp83332_c1.orf1_len_71	-0.849912	0.00371202	**
M195T353	comp69996_c0.orf1_len_228	-0.856419	0.00319996	**
M133T255	comp59272_c0.orf1_len_94	-0.866246	0.00252197	**
M195T82	comp82346_c0.orf1_len_359	-0.868497	0.002382	**
M163T467	comp82346_c0.orf1_len_359	-0.868663	0.00237188	**
M319T120	comp59272_c0.orf1_len_94	-0.870354	0.00227059	**
M149T265	comp83332_c1.orf1_len_71	-0.874127	0.00205554	**
M165T292	comp59272_c0.orf1_len_94	-0.881844	0.00166017	**
M135T291_2	comp59272_c0.orf1_len_94	-0.889979	0.00130411	**
M133T255	comp83332_c1.orf1_len_71	-0.895063	0.00111078	**
M165T292	comp83332_c1.orf1_len_71	-0.895211	0.00110546	**
M195T353	comp83332_c1.orf1_len_71	-0.91107	0.000632474	***
M163T355	comp83332_c1.orf1_len_71	-0.91224	0.000604543	***
M147T406	comp59272_c0.orf1_len_94	-0.914711	0.000548392	***
M147T406	comp83332_c1.orf1_len_71	-0.915321	0.000535121	***
M165T517	comp59272_c0.orf1_len_94	-0.917669	0.000486093	***
M135T432	comp59272_c0.orf1_len_94	-0.919639	0.000447473	***
M135T432	comp83332_c1.orf1_len_71	-0.921561	0.000411911	***
M135T291_2	comp83332_c1.orf1_len_71	-0.947799	0.000101664	***
M163T355	comp59272_c0.orf1_len_94	-0.960338	3.93541e-05	***

## Sheet: Table S6
Table S6 Correlation analysis between DEPs and DAMs in flavonoid synthesis pathway
Metabolites	Genes	Pearson Correlation Coefficient（PCC）	P-value	Significant
M338T343	comp82182_c0.orf1_len_289	0.955118	6.03534e-05	***
M163T250	comp82182_c0.orf1_len_289	0.924648	0.000359026	***
M433T259	comp82182_c0.orf1_len_289	0.913156	0.000583275	***
M335T257	comp69773_c0.orf1_len_352	0.906262	0.000756816	***
M205T566	comp82182_c0.orf1_len_289	0.872171	0.00216518	**
M273T106	comp82182_c0.orf1_len_289	0.858838	0.00302266	**
M449T308	comp82182_c0.orf1_len_289	0.857781	0.0030993	**
M327T468	comp82182_c2.orf1_len_112	0.831269	0.00548582	**
M913T515	comp82182_c0.orf1_len_289	0.815602	0.00736452	**
M338T343	comp73671_c0.orf1_len_268	0.813671	0.00762274	**
M913T515	comp69773_c0.orf1_len_352	0.808485	0.00834621	**
M335T257	comp87063_c0.orf1_len_437	0.792081	0.0109383	*
M327T468	comp69773_c0.orf1_len_352	0.788414	0.0115839	*
M205T251	comp82182_c0.orf1_len_289	0.785869	0.0120466	*
M305T309	comp69773_c0.orf1_len_352	0.779008	0.0133556	*
M449T308	comp69773_c0.orf1_len_352	0.778578	0.0134407	*
M205T316	comp82182_c0.orf1_len_289	0.776419	0.0138734	*
M301T96	comp80142_c0.orf1_len_321	0.764336	0.0164676	*
M433T235	comp82182_c0.orf1_len_289	0.76393	0.01656	*
M163T250	comp73671_c0.orf1_len_268	0.760279	0.0174062	*
M335T257	comp82182_c2.orf1_len_112	0.758443	0.0178424	*
M319T355	comp82182_c0.orf1_len_289	0.7575	0.0180694	*
M353T56	comp82182_c0.orf1_len_289	0.74924	0.0201387	*
M433T338	comp82182_c0.orf1_len_289	0.748628	0.020298	*
M273T106	comp73671_c0.orf1_len_268	0.745243	0.0211943	*
M353T56	comp73671_c0.orf1_len_268	0.742831	0.0218483	*
M255T65	comp82182_c0.orf1_len_289	0.733183	0.0245988	*
M205T566	comp73671_c0.orf1_len_268	0.731018	0.0252455	*
M449T75	comp82182_c0.orf1_len_289	0.729941	0.0255715	*
M410T49	comp87063_c0.orf1_len_437	0.71678	0.02978	*
M335T257	comp83612_c0.orf1_len_241	0.716501	0.0298736	*
M410T343	comp82182_c0.orf1_len_289	0.714001	0.030723	*
M433T259	comp73671_c0.orf1_len_268	0.712394	0.0312768	*
M273T106	comp69773_c0.orf1_len_352	0.672223	0.0473067	*
M205T251	comp69773_c0.orf1_len_352	0.66651	0.0499407	*
M410T49	comp69773_c0.orf1_len_352	0.662798	0.0517012
M163T250	comp69773_c0.orf1_len_352	0.645033	0.0606733
M322T257	comp82182_c0.orf1_len_289	0.644553	0.0609288
M339T80	comp82182_c0.orf1_len_289	0.638798	0.06404
M433T259	comp69773_c0.orf1_len_352	0.638395	0.0642616
M163T250	comp83612_c0.orf1_len_241	0.638377	0.0642718
M410T343	comp69773_c0.orf1_len_352	0.635798	0.0657012
M449T308	comp83612_c0.orf1_len_241	0.634778	0.0662719
M289T310	comp80142_c0.orf1_len_321	0.634083	0.0666629
M338T343	comp83612_c0.orf1_len_241	0.633442	0.0670241
M433T338	comp73671_c0.orf1_len_268	0.632637	0.0674805
M163T250	comp87063_c0.orf1_len_437	0.631062	0.0683777
M305T309	comp82182_c2.orf1_len_112	0.630236	0.0688518
M289T310	comp87063_c0.orf1_len_437	0.624976	0.0719164
M338T343	comp69773_c0.orf1_len_352	0.624661	0.0721024
M339T80	comp73671_c0.orf1_len_268	0.620357	0.0746769
M449T75	comp73671_c0.orf1_len_268	0.619363	0.0752792
M305T293	comp82182_c2.orf1_len_112	0.614327	0.0783781
M327T468	comp82182_c0.orf1_len_289	0.613537	0.0788715
M449T248	comp73671_c0.orf1_len_268	0.609937	0.0811435
M305T293	comp69773_c0.orf1_len_352	0.609777	0.0812452
M205T566	comp69773_c0.orf1_len_352	0.609211	0.0816066
M393T74	comp82182_c0.orf1_len_289	0.608847	0.081839
M273T106	comp83612_c0.orf1_len_241	0.608423	0.0821107
M913T515	comp82182_c2.orf1_len_112	0.604658	0.0845476
M205T251	comp73671_c0.orf1_len_268	0.603678	0.0851888
M449T308	comp87063_c0.orf1_len_437	0.598551	0.0885936
M433T235	comp69773_c0.orf1_len_352	0.593525	0.0920107
M449T308	comp73671_c0.orf1_len_268	0.588007	0.095855
M410T343	comp82182_c2.orf1_len_112	0.587657	0.0961015
M433T259	comp83612_c0.orf1_len_241	0.58654	0.0968925
M305T309	comp82182_c0.orf1_len_289	0.586231	0.0971126
M327T468	comp83612_c0.orf1_len_241	0.58362	0.0989792
M305T269	comp69773_c0.orf1_len_352	0.581129	0.100781
M913T515	comp83612_c0.orf1_len_241	0.580945	0.100915
M255T65	comp73671_c0.orf1_len_268	0.578042	0.103041
M205T316	comp69773_c0.orf1_len_352	0.573489	0.10643
M205T566	comp83612_c0.orf1_len_241	0.572901	0.106872
M449T278	comp82182_c0.orf1_len_289	0.568141	0.110496
M913T515	comp87063_c0.orf1_len_437	0.563439	0.114147
M913T515	comp73671_c0.orf1_len_268	0.558739	0.117867
M433T235	comp73671_c0.orf1_len_268	0.5558	0.120231
M273T106	comp87063_c0.orf1_len_437	0.552327	0.123059
M271T76_1	comp82182_c0.orf1_len_289	0.550549	0.124523
M410T343	comp73671_c0.orf1_len_268	0.543259	0.13063
M205T251	comp83612_c0.orf1_len_241	0.537548	0.135538
M449T308	comp82182_c2.orf1_len_112	0.535836	0.137029
M410T49	comp83612_c0.orf1_len_241	0.532945	0.13957
M338T343	comp87063_c0.orf1_len_437	0.531227	0.141093
M305T293	comp82182_c0.orf1_len_289	0.526858	0.145009
M410T49	comp80142_c0.orf1_len_321	0.526749	0.145108
M335T257	comp82182_c0.orf1_len_289	0.523386	0.148167
M449T278	comp69773_c0.orf1_len_352	0.522931	0.148584
M205T316	comp73671_c0.orf1_len_268	0.520069	0.15122
M301T119	comp80142_c0.orf1_len_321	0.518151	0.153003
M201T431	comp80142_c0.orf1_len_321	0.505618	0.164947
M319T355	comp69773_c0.orf1_len_352	0.505137	0.165416
M271T76_1	comp73671_c0.orf1_len_268	0.504584	0.165956
M289T310	comp73671_c0.orf1_len_268	0.496944	0.173519
M305T309	comp87063_c0.orf1_len_437	0.489941	0.18062
M410T343	comp83612_c0.orf1_len_241	0.485693	0.185007
M205T251	comp82182_c2.orf1_len_112	0.484264	0.186497
M433T235	comp83612_c0.orf1_len_241	0.482575	0.188265
M449T278	comp82182_c2.orf1_len_112	0.48222	0.188638
M289T310	comp82182_c0.orf1_len_289	0.477236	0.193918
M322T257	comp73671_c0.orf1_len_268	0.474433	0.196923
M410T8	comp73671_c0.orf1_len_268	0.47049	0.201196
M205T566	comp87063_c0.orf1_len_437	0.465665	0.206493
M289T310	comp69773_c0.orf1_len_352	0.462269	0.210266
M327T468	comp87063_c0.orf1_len_437	0.461811	0.210779
M319T355	comp73671_c0.orf1_len_268	0.459825	0.213006
M433T259	comp87063_c0.orf1_len_437	0.459366	0.213523
M433T259	comp82182_c2.orf1_len_112	0.458379	0.214635
M449T248	comp83612_c0.orf1_len_241	0.450634	0.223483
M579T399	comp73671_c0.orf1_len_268	0.45025	0.223927
M205T251	comp87063_c0.orf1_len_437	0.449676	0.224591
M335T257	comp73671_c0.orf1_len_268	0.448109	0.22641
M327T468	comp73671_c0.orf1_len_268	0.447845	0.226717
M305T309	comp83612_c0.orf1_len_241	0.445141	0.229877
M433T338	comp83612_c0.orf1_len_241	0.444321	0.230839
M579T399	comp80142_c0.orf1_len_321	0.441019	0.234739
M205T316	comp82182_c2.orf1_len_112	0.440051	0.235889
M410T49	comp82182_c2.orf1_len_112	0.436808	0.239764
M305T269	comp82182_c2.orf1_len_112	0.430954	0.246844
M353T56	comp83612_c0.orf1_len_241	0.42176	0.258185
M305T269	comp82182_c0.orf1_len_289	0.415756	0.265739
M205T316	comp83612_c0.orf1_len_241	0.413017	0.269223
M433T235	comp87063_c0.orf1_len_437	0.40953	0.273693
M273T106	comp82182_c2.orf1_len_112	0.408795	0.274639
M449T278	comp83612_c0.orf1_len_241	0.402121	0.283318
M338T343	comp82182_c2.orf1_len_112	0.393021	0.295376
M205T566	comp82182_c2.orf1_len_112	0.388139	0.301951
M449T248	comp82182_c0.orf1_len_289	0.372723	0.323196
M303T269	comp69773_c0.orf1_len_352	0.369902	0.327162
M301T96	comp87063_c0.orf1_len_437	0.364832	0.33435
M449T278	comp87063_c0.orf1_len_437	0.361187	0.339565
M319T339	comp69773_c0.orf1_len_352	0.354782	0.348826
M319T355	comp82182_c2.orf1_len_112	0.354482	0.349263
M289T310	comp83612_c0.orf1_len_241	0.349045	0.357224
M449T248	comp87063_c0.orf1_len_437	0.347362	0.359706
M319T355	comp83612_c0.orf1_len_241	0.341531	0.368368
M579T399	comp82182_c0.orf1_len_289	0.339172	0.371902
M305T293	comp83612_c0.orf1_len_241	0.336202	0.376371
M410T343	comp87063_c0.orf1_len_437	0.334161	0.379458
M433T235	comp82182_c2.orf1_len_112	0.329111	0.387147
M163T250	comp82182_c2.orf1_len_112	0.323501	0.395772
M449T75	comp83612_c0.orf1_len_241	0.321991	0.398108
M339T80	comp87063_c0.orf1_len_437	0.316935	0.405977
M410T49	comp73671_c0.orf1_len_268	0.311027	0.415262
M339T80	comp83612_c0.orf1_len_241	0.306145	0.423007
M319T339	comp82182_c0.orf1_len_289	0.301843	0.429883
M319T339	comp82182_c2.orf1_len_112	0.301434	0.43054
M433T338	comp87063_c0.orf1_len_437	0.300904	0.431391
M205T316	comp87063_c0.orf1_len_437	0.298699	0.434942
M305T269	comp87063_c0.orf1_len_437	0.295941	0.4394
M301T96	comp73671_c0.orf1_len_268	0.295737	0.439729
M449T278	comp73671_c0.orf1_len_268	0.292801	0.444499
M410T8	comp83612_c0.orf1_len_241	0.285682	0.456156
M410T8	comp87063_c0.orf1_len_437	0.283219	0.460219
M579T399	comp87063_c0.orf1_len_437	0.281997	0.462241
M303T269	comp82182_c0.orf1_len_289	0.277392	0.469894
M339T80	comp69773_c0.orf1_len_352	0.270266	0.48184
M449T75	comp87063_c0.orf1_len_437	0.262894	0.49433
M305T309	comp73671_c0.orf1_len_268	0.261558	0.496608
M305T293	comp87063_c0.orf1_len_437	0.25191	0.513183
M579T399	comp83612_c0.orf1_len_241	0.25115	0.514498
M393T74	comp73671_c0.orf1_len_268	0.248706	0.518735
M303T269	comp82182_c2.orf1_len_112	0.242688	0.529228
M319T355	comp87063_c0.orf1_len_437	0.241894	0.530617
M337T71	comp82182_c0.orf1_len_289	0.241294	0.53167
M353T56	comp87063_c0.orf1_len_437	0.228991	0.553411
M338T444	comp82182_c2.orf1_len_112	0.224121	0.562106
M255T65	comp83612_c0.orf1_len_241	0.216996	0.57492
M322T257	comp83612_c0.orf1_len_241	0.209037	0.589356
M433T338	comp69773_c0.orf1_len_352	0.208541	0.590261
M305T269	comp83612_c0.orf1_len_241	0.207412	0.59232
M410T49	comp82182_c0.orf1_len_289	0.204288	0.59803
M339T80	comp80142_c0.orf1_len_321	0.203537	0.599406
M410T8	comp82182_c0.orf1_len_289	0.202288	0.601697
M353T56	comp69773_c0.orf1_len_352	0.201385	0.603355
M449T75	comp69773_c0.orf1_len_352	0.194633	0.615801
M393T74	comp69773_c0.orf1_len_352	0.1931	0.61864
M305T293	comp73671_c0.orf1_len_268	0.17545	0.651618
M322T257	comp87063_c0.orf1_len_437	0.174714	0.653006
M302T330	comp82182_c0.orf1_len_289	0.159822	0.681264
M579T399	comp69773_c0.orf1_len_352	0.143472	0.712689
M301T96	comp83612_c0.orf1_len_241	0.139561	0.720263
M322T257	comp69773_c0.orf1_len_352	0.139056	0.721243
M353T56	comp82182_c2.orf1_len_112	0.127907	0.742957
M255T65	comp69773_c0.orf1_len_352	0.124866	0.748908
M255T65	comp87063_c0.orf1_len_437	0.116525	0.765287
M393T74	comp83612_c0.orf1_len_241	0.116446	0.765441
M463T471	comp80142_c0.orf1_len_321	0.114369	0.769534
M410T8	comp69773_c0.orf1_len_352	0.109807	0.778539
M302T330	comp82182_c2.orf1_len_112	0.109754	0.778644
M201T431	comp87063_c0.orf1_len_437	0.105263	0.787531
M301T119	comp73671_c0.orf1_len_268	0.103009	0.791998
M337T71	comp73671_c0.orf1_len_268	0.102329	0.793348
M449T248	comp80142_c0.orf1_len_321	0.09929	0.799382
M269T86	comp80142_c0.orf1_len_321	0.096284	0.805361
M335T257	comp80142_c0.orf1_len_321	0.0958969	0.806131
M449T248	comp69773_c0.orf1_len_352	0.0944252	0.809062
M302T330	comp69773_c0.orf1_len_352	0.0916288	0.814636
M289T310	comp82182_c2.orf1_len_112	0.0768267	0.844258
M283T68	comp80142_c0.orf1_len_321	0.0764421	0.84503
M553T78	comp80142_c0.orf1_len_321	0.0707524	0.856464
M299T81	comp80142_c0.orf1_len_321	0.0687709	0.860452
M303T269	comp87063_c0.orf1_len_437	0.0656522	0.866734
M431T232	comp80142_c0.orf1_len_321	0.0609016	0.876315
M337T299	comp80142_c0.orf1_len_321	0.0540713	0.890115
M449T308	comp80142_c0.orf1_len_321	0.0511476	0.89603
M433T338	comp82182_c2.orf1_len_112	0.0481674	0.902064
M579T536	comp80142_c0.orf1_len_321	0.0477516	0.902906
M449T248	comp82182_c2.orf1_len_112	0.0447877	0.908912
M319T339	comp87063_c0.orf1_len_437	0.041306	0.915972
M579T322	comp80142_c0.orf1_len_321	0.0377532	0.923181
M338T444	comp82182_c0.orf1_len_289	0.0345874	0.929609
M163T470	comp80142_c0.orf1_len_321	0.0328885	0.93306
M301T96	comp69773_c0.orf1_len_352	0.0244072	0.950303
M305T269	comp73671_c0.orf1_len_268	0.022528	0.954126
M301T96	comp82182_c0.orf1_len_289	0.0210675	0.957098
M410T8	comp82182_c2.orf1_len_112	0.0110499	0.977492
M271T76_1	comp83612_c0.orf1_len_241	0.010452	0.978709
M271T76_1	comp87063_c0.orf1_len_437	0.00756336	0.984593
M337T71	comp80142_c0.orf1_len_321	0.00526545	0.989274
M273T106	comp80142_c0.orf1_len_321	0.00512654	0.989557
M393T74	comp82182_c2.orf1_len_112	0.00500825	0.989797
M301T119	comp87063_c0.orf1_len_437	-0.00451898	0.990794
M449T278	comp80142_c0.orf1_len_321	-0.0053598	0.989081
M319T339	comp83612_c0.orf1_len_241	-0.0110027	0.977588
M305T309	comp80142_c0.orf1_len_321	-0.0134856	0.972531
M393T74	comp87063_c0.orf1_len_437	-0.0145592	0.970345
M447T280	comp80142_c0.orf1_len_321	-0.0147568	0.969943
M433T235	comp80142_c0.orf1_len_321	-0.0360853	0.926567
M303T269	comp83612_c0.orf1_len_241	-0.0403647	0.917881
M463T329	comp80142_c0.orf1_len_321	-0.0478724	0.902661
M271T76_1	comp80142_c0.orf1_len_321	-0.0524145	0.893466
M338T444	comp69773_c0.orf1_len_352	-0.0569505	0.884295
M339T80	comp82182_c2.orf1_len_112	-0.0653004	0.867443
M449T75	comp82182_c2.orf1_len_112	-0.0668697	0.864281
M201T431	comp73671_c0.orf1_len_268	-0.0690303	0.85993
M319T339	comp80142_c0.orf1_len_321	-0.069164	0.859661
M273T266	comp80142_c0.orf1_len_321	-0.0860067	0.825865
M463T351	comp80142_c0.orf1_len_321	-0.0922255	0.813446
M305T269	comp80142_c0.orf1_len_321	-0.0931575	0.811588
M433T338	comp80142_c0.orf1_len_321	-0.0970712	0.803794
M163T250	comp80142_c0.orf1_len_321	-0.0998142	0.798341
M447T317	comp80142_c0.orf1_len_321	-0.101073	0.79584
M241T568	comp80142_c0.orf1_len_321	-0.106561	0.78496
M271T76_1	comp69773_c0.orf1_len_352	-0.107193	0.783709
M319T339	comp73671_c0.orf1_len_268	-0.112085	0.77404
M255T65	comp82182_c2.orf1_len_112	-0.113984	0.770294
M410T8	comp80142_c0.orf1_len_321	-0.120563	0.757346
M201T431	comp69773_c0.orf1_len_352	-0.136479	0.726247
M322T257	comp82182_c2.orf1_len_112	-0.136532	0.726143
M303T269	comp73671_c0.orf1_len_268	-0.141958	0.715618
M913T515	comp80142_c0.orf1_len_321	-0.143923	0.711817
M579T399	comp82182_c2.orf1_len_112	-0.151382	0.697435
M285T568	comp80142_c0.orf1_len_321	-0.153365	0.693628
M201T431	comp83612_c0.orf1_len_241	-0.155105	0.690288
M205T566	comp80142_c0.orf1_len_321	-0.156594	0.687436
M205T251	comp80142_c0.orf1_len_321	-0.159725	0.68145
M301T119	comp83612_c0.orf1_len_241	-0.161334	0.678378
M302T330	comp83612_c0.orf1_len_241	-0.166333	0.668864
M338T444	comp83612_c0.orf1_len_241	-0.171436	0.659194
M302T330	comp87063_c0.orf1_len_437	-0.186378	0.631134
M338T343	comp80142_c0.orf1_len_321	-0.187747	0.628583
M609T316	comp80142_c0.orf1_len_321	-0.19357	0.617769
M338T444	comp73671_c0.orf1_len_268	-0.201905	0.6024
M337T71	comp87063_c0.orf1_len_437	-0.206716	0.593591
M449T75	comp80142_c0.orf1_len_321	-0.207123	0.592847
M301T119	comp82182_c0.orf1_len_289	-0.209468	0.588572
M327T468	comp80142_c0.orf1_len_321	-0.212331	0.583367
M259T569	comp82182_c2.orf1_len_112	-0.220976	0.567749
M303T269	comp80142_c0.orf1_len_321	-0.225092	0.560369
M301T96	comp82182_c2.orf1_len_112	-0.225357	0.559895
M302T330	comp80142_c0.orf1_len_321	-0.241984	0.53046
M433T259	comp80142_c0.orf1_len_321	-0.243477	0.527847
M337T71	comp69773_c0.orf1_len_352	-0.255701	0.506643
M302T330	comp73671_c0.orf1_len_268	-0.259459	0.500196
M201T431	comp82182_c2.orf1_len_112	-0.259778	0.499649
M259T569	comp80142_c0.orf1_len_321	-0.266459	0.488273
M370T265	comp80142_c0.orf1_len_321	-0.26868	0.484517
M305T293	comp80142_c0.orf1_len_321	-0.273946	0.475656
M579T536	comp82182_c2.orf1_len_112	-0.277186	0.470237
M322T257	comp80142_c0.orf1_len_321	-0.306527	0.422398
M163T470	comp82182_c0.orf1_len_289	-0.31041	0.416238
M370T265	comp82182_c2.orf1_len_112	-0.317974	0.404355
M393T74	comp80142_c0.orf1_len_321	-0.320319	0.400702
M553T78	comp82182_c2.orf1_len_112	-0.325394	0.392851
M553T78	comp82182_c0.orf1_len_289	-0.328081	0.388722
M269T86	comp82182_c2.orf1_len_112	-0.332858	0.381435
M353T56	comp80142_c0.orf1_len_321	-0.333709	0.380144
M447T317	comp82182_c2.orf1_len_112	-0.336105	0.376518
M269T86	comp82182_c0.orf1_len_289	-0.34312	0.365998
M337T71	comp83612_c0.orf1_len_241	-0.343992	0.364701
M319T120	comp82182_c2.orf1_len_112	-0.348303	0.358318
M201T431	comp82182_c0.orf1_len_289	-0.351466	0.353669
M553T78	comp83612_c0.orf1_len_241	-0.356461	0.346387
M301T119	comp69773_c0.orf1_len_352	-0.358484	0.343459
M431T232	comp82182_c2.orf1_len_112	-0.363288	0.336554
M269T86	comp83612_c0.orf1_len_241	-0.364819	0.334369
M255T65	comp80142_c0.orf1_len_321	-0.371488	0.324929
M410T343	comp80142_c0.orf1_len_321	-0.371677	0.324664
M283T68	comp82182_c2.orf1_len_112	-0.374051	0.321337
M163T470	comp82182_c2.orf1_len_112	-0.376988	0.317245
M163T470	comp83612_c0.orf1_len_241	-0.382075	0.310221
M205T316	comp80142_c0.orf1_len_321	-0.388662	0.301243
M338T444	comp87063_c0.orf1_len_437	-0.390274	0.299066
M259T569	comp83612_c0.orf1_len_241	-0.391409	0.297538
M273T266	comp82182_c2.orf1_len_112	-0.394138	0.293882
M163T470	comp87063_c0.orf1_len_437	-0.394438	0.293481
M271T76_1	comp82182_c2.orf1_len_112	-0.396553	0.290665
M463T329	comp82182_c2.orf1_len_112	-0.403031	0.282126
M319T120	comp80142_c0.orf1_len_321	-0.408061	0.275588
M609T316	comp82182_c2.orf1_len_112	-0.409459	0.273784
M299T81	comp82182_c2.orf1_len_112	-0.421816	0.258116
M337T299	comp82182_c2.orf1_len_112	-0.421816	0.258116
M431T232	comp82182_c0.orf1_len_289	-0.431105	0.24666
M269T86	comp87063_c0.orf1_len_437	-0.437815	0.238556
M553T78	comp87063_c0.orf1_len_437	-0.440129	0.235796
M319T355	comp80142_c0.orf1_len_321	-0.442458	0.233036
M463T351	comp82182_c2.orf1_len_112	-0.443076	0.232306
M431T232	comp83612_c0.orf1_len_241	-0.443962	0.231262
M269T86	comp69773_c0.orf1_len_352	-0.444735	0.230354
M283T68	comp83612_c0.orf1_len_241	-0.447114	0.227569
M299T81	comp82182_c0.orf1_len_289	-0.44905	0.225316
M553T78	comp69773_c0.orf1_len_352	-0.449652	0.224619
M337T71	comp82182_c2.orf1_len_112	-0.451713	0.222238
M259T569	comp69773_c0.orf1_len_352	-0.455611	0.217775
M163T470	comp69773_c0.orf1_len_352	-0.456775	0.216451
M285T568	comp82182_c2.orf1_len_112	-0.458027	0.215034
M463T471	comp82182_c2.orf1_len_112	-0.463828	0.208529
M447T280	comp82182_c2.orf1_len_112	-0.465241	0.206962
M283T68	comp82182_c0.orf1_len_289	-0.470118	0.201601
M553T78	comp73671_c0.orf1_len_268	-0.470326	0.201374
M241T568	comp82182_c2.orf1_len_112	-0.471312	0.200301
M163T470	comp73671_c0.orf1_len_268	-0.47836	0.19272
M301T119	comp82182_c2.orf1_len_112	-0.482587	0.188252
M283T68	comp87063_c0.orf1_len_437	-0.499572	0.170896
M269T86	comp73671_c0.orf1_len_268	-0.499794	0.170675
M431T232	comp87063_c0.orf1_len_437	-0.501892	0.168599
M259T569	comp82182_c0.orf1_len_289	-0.504522	0.166017
M337T299	comp82182_c0.orf1_len_289	-0.508919	0.161751
M431T232	comp69773_c0.orf1_len_352	-0.511555	0.159225
M283T68	comp69773_c0.orf1_len_352	-0.514695	0.156244
M299T81	comp83612_c0.orf1_len_241	-0.519344	0.151892
M259T569	comp87063_c0.orf1_len_437	-0.524719	0.14695
M273T266	comp87063_c0.orf1_len_437	-0.532193	0.140235
M337T299	comp83612_c0.orf1_len_241	-0.539595	0.133766
M579T536	comp87063_c0.orf1_len_437	-0.539949	0.133461
M579T536	comp83612_c0.orf1_len_241	-0.540714	0.132804
M579T536	comp69773_c0.orf1_len_352	-0.548793	0.125978
M299T81	comp87063_c0.orf1_len_437	-0.55369	0.121945
M337T299	comp87063_c0.orf1_len_437	-0.559641	0.117148
M299T81	comp69773_c0.orf1_len_352	-0.56228	0.115058
M447T317	comp83612_c0.orf1_len_241	-0.566887	0.111463
M337T299	comp69773_c0.orf1_len_352	-0.568395	0.110301
M273T266	comp69773_c0.orf1_len_352	-0.569367	0.109556
M431T232	comp73671_c0.orf1_len_268	-0.569726	0.109281
M370T265	comp87063_c0.orf1_len_437	-0.581367	0.100608
M463T329	comp82182_c0.orf1_len_289	-0.582043	0.100118
M579T322	comp82182_c2.orf1_len_112	-0.582983	0.0994386
M463T471	comp87063_c0.orf1_len_437	-0.584105	0.0986309
M447T317	comp82182_c0.orf1_len_289	-0.585889	0.0973554
M370T265	comp69773_c0.orf1_len_352	-0.588805	0.0952927
M463T471	comp69773_c0.orf1_len_352	-0.589172	0.0950351
M447T317	comp69773_c0.orf1_len_352	-0.591844	0.0931716
M259T569	comp73671_c0.orf1_len_268	-0.594902	0.0910667
M463T471	comp82182_c0.orf1_len_289	-0.596964	0.0896643
M447T317	comp87063_c0.orf1_len_437	-0.60246	0.0859901
M283T68	comp73671_c0.orf1_len_268	-0.603441	0.0853442
M299T81	comp73671_c0.orf1_len_268	-0.603602	0.0852383
M463T329	comp69773_c0.orf1_len_352	-0.610142	0.081013
M463T471	comp83612_c0.orf1_len_241	-0.61303	0.079189
M319T120	comp69773_c0.orf1_len_352	-0.621239	0.0741447
M463T329	comp87063_c0.orf1_len_437	-0.62448	0.0722095
M463T351	comp82182_c0.orf1_len_289	-0.626143	0.0712294
M463T329	comp83612_c0.orf1_len_241	-0.632257	0.067696
M241T568	comp83612_c0.orf1_len_241	-0.641447	0.0625958
M463T351	comp69773_c0.orf1_len_352	-0.64146	0.0625887
M447T317	comp73671_c0.orf1_len_268	-0.65805	0.0540103
M337T299	comp73671_c0.orf1_len_268	-0.662513	0.0518383
M463T351	comp87063_c0.orf1_len_437	-0.665852	0.0502498
M609T316	comp87063_c0.orf1_len_437	-0.666332	0.050024
M370T265	comp83612_c0.orf1_len_241	-0.667532	0.0494628	*
M609T316	comp69773_c0.orf1_len_352	-0.672714	0.0470844	*
M285T568	comp83612_c0.orf1_len_241	-0.67535	0.0459033	*
M273T266	comp83612_c0.orf1_len_241	-0.677696	0.044868	*
M447T280	comp87063_c0.orf1_len_437	-0.681155	0.0433692	*
M273T266	comp82182_c0.orf1_len_289	-0.682673	0.0427218	*
M241T568	comp87063_c0.orf1_len_437	-0.683415	0.0424078	*
M579T322	comp87063_c0.orf1_len_437	-0.69866	0.0362791	*
M447T280	comp69773_c0.orf1_len_352	-0.700107	0.0357291	*
M463T329	comp73671_c0.orf1_len_268	-0.707569	0.0329793	*
M463T351	comp83612_c0.orf1_len_241	-0.716733	0.0297959	*
M273T266	comp73671_c0.orf1_len_268	-0.720258	0.028627	*
M285T568	comp87063_c0.orf1_len_437	-0.723708	0.0275122	*
M319T120	comp82182_c0.orf1_len_289	-0.725161	0.0270514	*
M447T280	comp83612_c0.orf1_len_241	-0.734759	0.0241345	*
M241T568	comp69773_c0.orf1_len_352	-0.735907	0.0238004	*
M579T322	comp83612_c0.orf1_len_241	-0.743571	0.0216464	*
M319T120	comp87063_c0.orf1_len_437	-0.745416	0.0211479	*
M370T265	comp73671_c0.orf1_len_268	-0.74792	0.0204835	*
M609T316	comp83612_c0.orf1_len_241	-0.757277	0.0181233	*
M463T471	comp73671_c0.orf1_len_268	-0.758181	0.0179052	*
M579T322	comp69773_c0.orf1_len_352	-0.761098	0.0172141	*
M285T568	comp69773_c0.orf1_len_352	-0.767873	0.0156774	*
M338T444	comp80142_c0.orf1_len_321	-0.768303	0.0155832	*
M319T120	comp83612_c0.orf1_len_241	-0.769984	0.0152181	*
M447T280	comp82182_c0.orf1_len_289	-0.770175	0.0151769	*
M463T351	comp73671_c0.orf1_len_268	-0.771237	0.0149496	*
M241T568	comp73671_c0.orf1_len_268	-0.771415	0.0149119	*
M285T568	comp73671_c0.orf1_len_268	-0.772659	0.0146489	*
M579T322	comp82182_c0.orf1_len_289	-0.786204	0.011985	*
M579T536	comp73671_c0.orf1_len_268	-0.794657	0.0104996	*
M579T536	comp82182_c0.orf1_len_289	-0.803131	0.00914047	**
M241T568	comp82182_c0.orf1_len_289	-0.809704	0.00817205	**
M609T316	comp73671_c0.orf1_len_268	-0.813402	0.00765915	**
M447T280	comp73671_c0.orf1_len_268	-0.826052	0.00606982	**
M609T316	comp82182_c0.orf1_len_289	-0.83203	0.00540391	**
M579T322	comp73671_c0.orf1_len_268	-0.838097	0.00478099	**
M370T265	comp82182_c0.orf1_len_289	-0.845998	0.00404572	**
M285T568	comp82182_c0.orf1_len_289	-0.846589	0.00399407	**
M319T120	comp73671_c0.orf1_len_268	-0.854068	0.00337899	**
